# Supplementary material for: Diet Quality and Measures of Sarcopenia in Developing Economies: A Systematic Review
Source: Nutrients. 2022 Feb 18;14(4):868. doi: 10.3390/nu14040868 (PMC8874949; doi:10.3390/nu14040868)
Supplement: Supplementary file 1 [file nutrients-14-00868-s001.zip]

Archive with 1 entries (1 files):
- nutrients-1556144-supplementary.pdf
